# Supplementary material for: Evaluation of β-Actin and Mitochondrial DNA Levels in Determining the Age of Suidae Remains
Source: Int J Mol Sci. 2024 Oct 30;25(21):11674. doi: 10.3390/ijms252111674 (PMC11546941; doi:10.3390/ijms252111674)
Supplement: Supplementary file 1 [file ijms-25-11674-s001.zip › ijms-3272434-supplementary/Table S1- Individual values of β-actin DNA tested organs.xlsx]

## Sheet: Arkusz1
β-actin
Month	Bone Marrow - fridge			Bone Marrow - outdoor			Kidney - fridge			Kidney - outdoor			Skin - fridge			Skin - outdoor			Muscle - fridge			Muscle - outdoor
0	26.82	26.65	27.24	30.45	28.45	26.03	25.79	26.15	25.43	30.08	26.19	27.38	27.39	24.83	26.9	26.98	26.59	26	24.58	29	27.53	29.55	28.99	29.2
1	30.29	27.17	25.32	28.15	32.46	25.91	26.45	25.78	23.94	21.97	22.21	23.71	33.42	29.5	30.02	28.74	30.21	28.48	25.73	25.73	24.16	25.36	25.43	25.08
2	26.45	25.87	24.8	32.43	30.13	26.99	26.87	27.56	25.5	26.19	24.86	25.26	35.01	30.97	31.02	29.11	29.89	28.57	27.46	25.95	23.98	26.92	30.22	27.46
3	26.96	26.39	27.15	-	33.95	30.53	25.97	24.3	22.88	26.12	26.14	29.97	-	34.94	32.36	31.75	27.58	30.92	24.82	27.03	25.42	37.69	28.93	34.19
4	26.25	27.8	26.11	35.82	-	33.64	27.33	26.09	24.71	34.11	25.04	38.05	36.97	35.84	34.39	31.62	-	30	25.64	24.44	24.03	31.23	-	29.85
5	26.39	27.36	26.43	36.86	-	36.77	28.62	27.42	24.63	-	28.97	36.98	33.29	32.9	34.37	30.55	27.7	30.6	24.92	34.6	38.62	31.6	30.65	31.1
6	29.39	32.82	27.65	37.27	37.35	35.22	28.2	28.44	28.77	30.93	29.67		37.24	36.34	36.36	34.89	28.84	32.32	25.76	26.23	36.12	31.7	34.5	32.25
7	28.16	29.48	30.88	36.99	39.65	37.69	27.13	28.67	26.74	28.67			36.05	36.63	36.32	-	35.68	39.09	27.36	24.97	28.22	-		-
8	32.72	27.61	29.3	37.37	-	-	28.25	29.02	26.65	27.69			37.7	37.12	33.42	34.65	31.2	36.33	27.13	26.29	31.72	-
9	30.99	26.26	29.76	-	38.89	-	30.84	30.59	24.37	29.46			36.89	36.13	35.36	34.93	36.2	-	28.21	27.18	28.9	-
10	30.26	28.13	28.55	37.47	-	39.47	31.76	28.83	27.11	32.77			39.12	-	36.03	-	-	-	24.45	25.25	25.77	-
11	31.42	30.13	27.92	-	38.21	-	30.99	31.83	29.83	35.45			37.65	37.48	38.46	39.63	-	39.32	38.53	28.48	25.63
12	31.55	27.87	26.74	37.65	-	-	34.95	29.98	32.27	-			39.65	35.86	35.42	37.7	39.48	-	31.15	28.4	28.4
13	30.06	27.28	27.97	-	39.22	-	32.24	31.69	30.95				38.31	-	35.52	-	36.5	38.18	28.9	31.4	26.78
14	28.97	27.49	28.95				33.15	28.29	31.92				35.74	37.54	36.77				31.97	27.2	30.77
15	29.26	25.99	28.42				28.9	29.64	30.76				37.06	36	36.61				26.62	30.15	30.29
16	28.83	27.36	28.39				29.97	29.45	31.82				36.79	35.05	36.59				-	26.4	28
17	31.08	27.95	31.87				30.97	30.32	31.16				39.32	39.73	-				37.07	31.88	27.95
18	33.6	30.83	33.04				32.95	31.04	33.12				-	-	33.14				36.2	34.99	35.81
