# Supplementary material for: Evaluation of β-Actin and Mitochondrial DNA Levels in Determining the Age of Suidae Remains
Source: Int J Mol Sci. 2024 Oct 30;25(21):11674. doi: 10.3390/ijms252111674 (PMC11546941; doi:10.3390/ijms252111674)
Supplement: Supplementary file 1 [file ijms-25-11674-s001.zip › ijms-3272434-supplementary/Table S2- Individual values of mtDNA tested organs.xlsx]

## Sheet: Arkusz1
mtDNA
Month	Bone Marrow - fridge			Bone Marrow - outdoor			Kidney - fridge			Kidney - outdoor			Skin - fridge			Skin - outdoor			Muscle - fridge			Muscle - outdoor
0	17.32	17.32	16.64	19.75	17.93	17.16	11.05	11.68	10.95	18.3	11.41	12.47	20	17.8	20.44	18.57	19.09	18.87	14.84	15.87	16.92	16.94	16.58	15.92
1	20.09	19.28	16.66	20.98	23.98	17.75	14.35	13.86	12.28	11.32	11.69	16.26	21.04	20.74	19.63	20.92	21.13	21.4	15.22	17.55	15.93	15.57	16.01	16.82
2	18.32	17.29	16.9	25.24	22.97	18.81	13.72	16.56	13.46	18.89	15.58	17.79	21.58	21.89	18.84	21.82	21.58	22.21	13.93	14.1	15.08	17.12	22.34	18.9
3	18.14	17.95	17.93	28.24	22.54	21.69	13.06	12.31	11.73	17.92	20.25	20.73	22.93	20.59	19.39	24.84	20.92	25.56	13.46	16.53	13.18	18.76	-	-
4	18.28	19.65	17.84	-	25.16	22.18	13.46	13.87	13.57	18.99	17.65	26.15	20.43	23.22	20.55	25.59	26.99	25.03	15.78	15.48	14.79	16.93	19.58	18.95
5	18.78	19.44	18.76	23.76	28.77	22.71	14.89	12.6	13.33	20.99	19.01	25.98	22.07	22.7	19.88	22.87	19.63	23.47	13.87	17.24	16.91	19.25	18.1	20.93
6	21.24	22.2	19.85	27.65	-	26.6	14.83	14.01	13.02	19.19	16.34		20.62	22.19	20.75	26.79	23.56	26.04	14.84	16.51	18.08	23.28		20.62
7	19.44	19.92	19.93	26.79	26.83	27.77	14.97	14.76	11.86	15.79			17.73	25.09	18.1	26.62	31.33	29.55	12.95	16.72	16.52	17.64
8	21.44	19.76	20.95	28.34	28.19	30.95	16.55	15.64	12.68	18.05			20.77	22.98	18.99	22.96	23.39	22.5	16.27	14.54	17.11	-
9	20.84	19.18	19.93	28.15	26.96	-	17.29	13.65	10.84	18.89			23.31	20.43	18.61	26.65	-	-	15.99	13.02	13.42	-
10	20.97	20.26	19.72	-	26.79	-	16.64	14.03	13.09	20.94			24.79	22.81	19.87	-	-	-	17.29	12.99	17.95	-
11	20.29	21.59	20.13	-	27.96	-	15.91	17.9	14.97	24.89			22.21	25.07	19.01	-	-	-	14.79	16.89	14.3
12	21.36	20.34	18.83	-	-	-	20.2	14.8	18.11	29.92			18.49	21.91	19.61	-	-	-	18.17	16.55	13.87
13	20.28	19.06	19.95	-	-	-	18.94	16.61	13.97				19.91	22.34	17.69	-	-	-	16.82	17.86	15.19
14	19.72	18.98	19.84	-	-	-	19.98	16.98	16.53				21.09	23.48	20.73	-	-	-	14.28	18.14	19.8
15	19.3	18.42	18.42				13.75	13.47	13.12				23.67	20.6	18.65	-	-	-	14.82	15.81	17.15
16	19.45	19.51	19.87				15.64	16.05	15.71				20.12	21.05	19.92	-	-	-	20.22	16.75	17.14
17	19.22	18.74	21.17				14.46	15.15	16.57				26.92	22.46	-	-	-	-	15.16	16.25	16.52
18	30.86	22.9	30.55				17.03	15.27	17.04				27.34	24.35	-	-	-	-	16.21	16.39	17.01
